# Supplementary material for: Employing fasting plasma glucose to safely limit the use of oral glucose tolerance tests in pregnancy: a pooled analysis of four Norwegian studies
Source: Front Endocrinol (Lausanne). 2023 Nov 30;14:1278523. doi: 10.3389/fendo.2023.1278523 (PMC10720624; doi:10.3389/fendo.2023.1278523)
Supplement: Supplementary file 3 [file Table_1.xlsx]

## Sheet: Table S1
Supporting information Table S1. Characteristics of the participating pregnancy and birth cohorts.
	Stork Grorudddalen	Stork Rikshospitalet	Fit for Delivery	TRIP	Total
	n=742	n=983	n=544	n=701	n=2970
Characteristics
Study period	2008-2010	2002-2008	2009-2013	2007-2009
Type of study	cohort	cohort	RCT	RCT
Gestational week at inclusion (weeks)	15.1 ± 3.4	15.8 ± 1.3	15.1 ± 2.6	20.2 ± 1.6	16.5 ± 3.1
Gestational week at OGTT (weeks)	28.3 ± 1.3	31.2 ± 1.0	29.6 ± 0.8	34.0 ± 2.0	30.8 ± 2.5
Age (years)	29.9 ± 4.8	31.3 ± 3.8	28.0 ± 4.3	30.6 ± 4.2	30.2 ± 4.4
Ethnicity
European ethnicity	349 (47.0)	983 (100)	543 (99.8)	701 (100)	2573 (86.6)
Asian ethnicity (South/East)	222 (30.0)	0	1 (0.2)	0	223 (7.5)
Middle Eastern/African	171 (23.0)	0	3 (0.6)	0	174 (5.9)
Current smoker	31 (5.0)	23 (2.3)	20 (3.7)	6 (0.9)	80 (2.8)
Education
primary or less	120 (16.2)	12 (1.2)	10 (1.8)	3 (0.4)	146 (4.9)
High school education	289 (39.3)	128 (13.0)	159 (29.2)	62 (8.8)	640 (21.5)
Higher education	327 (44.4)	843 (85.8)	374 (69.0)	636 (90.7)	2184 (73.5)
Primipara	339 (45.7)	526 (53.5)	544 (100)*	405 (57.8)	1814 (61.1)
Diabetes in family	190 (26.2)	98 (10.5)	NM	61 (9.1)	349 (15.0)
Prepregnant BMI (kg/m²)	24.6 ± 4.8	23.6 ± 3.7	23.6 ± 3.8	23.1 ± 3.1	23.7 ± 3.9
BMI at inclusion (kg/m²)	25.3 ± 4.9	24.5 ± 3.4	24.5 ± 3.9	24.7 ± 3.1	24.8 ± 4.0
Fasting glucose at OGTT (mmol/L)	4.8 ± 0.6	4.6 ± 0.4	4.6 ± 0.4	4.3 ± 0.4	4.6 ± 0.5
2-h glucose at OGTT (mmol/L)	6.2 ± 1.4	6.2 ± 1.4	6.1 ± 1.3	5.7 ± 1.2	6.1 ± 1.3
Analytical precision (CV %)~	3.6	2.5	2.0	2.3
GDM treatment^					12
Insulin	4 (0.5)	0	6 (1.1)	0	10 (0.8)
Metformin	2 (0.3)	0	0	0	2 (0.2)
Data presented as mean ± SD or n (%). Values are imputed for pre-pregnancy weight, parity and education.
* Only primipara included in the study
~ analytical precision are given for the concentration 5 mmol/L for TRIP and 7 mmol/L for Stork Grorudalen. Concentrations not reported for the others.
OGTT: oral glucose tolerance test; BMI: body mass index; GDM: gestational diabetes mellitus, WHO: World Health Organization, NM: not measured
^ Treatment targets: Self-monitoring of blood glucose to 4-8 mmol/l throughout the day, and postprandial glucose levels 1-,5 hour after a meal should not exceed 7.0 mmol/l. Insulin therapy if indicated (when more than half of the postprandial glucose values are >7 mmol/l).
