# Supplementary material for: Employing fasting plasma glucose to safely limit the use of oral glucose tolerance tests in pregnancy: a pooled analysis of four Norwegian studies
Source: Front Endocrinol (Lausanne). 2023 Nov 30;14:1278523. doi: 10.3389/fendo.2023.1278523 (PMC10720624; doi:10.3389/fendo.2023.1278523)
Supplement: Supplementary file 4 [file Table_2.xlsx]

## Sheet: Table S2
Table S2 Prevalence of GDM, with number of women diagnosed by fasting plasma glucose and 2-hour glucose
	GDM*, n (%)	Diagnosed with FPG, n (%)	Diagnosed with only elevated 2-hour glucose n (%)	Both FPG and 2-hour glucose
2017 Norwegian criteria	301 (10.1)	248 (82.4)	53 (17.6)	42 (13.9)
2013 WHO criteria	494 (16.6)	415 (84.0)	79 (16.0)	74 (15.0)
GDM: gestational diabetes mellitus, FPG: fasting plasma glucose, 2-h glucose: 2-hour glucose
